# Supplementary material for: Characterizing the diversity of active bacteria in soil by comprehensive stable isotope probing of DNA and RNA with H218O
Source: Microbiologyopen. 2015 Feb 4;4(2):208–19. doi: 10.1002/mbo3.230 (PMC4398504; doi:10.1002/mbo3.230)
Supplement: Table S1 — Roche 454 pyrosequencing primers and tags used for amplifying the V3-5 16S rRNA gene. Table S2. The top 10 most abundant OTUs in each sample as highlighted in red (top 1–5) and yellow (top 6–10). [file mbo30004-0208-sd2.xlsx]

## Sheet: Table S1
	Roche 454 Pyrosequencing Primers and Tags
	Forward Primer	Reverse Primer
Total DNA	CGTATCGCCTCCCTCGCGCCATCAG-AGCACTGTAG-357F	CTATGCGCCTTGCCAGCCCGCTCAG-TGATACGTCT-R907
Heavy DNA	CGTATCGCCTCCCTCGCGCCATCAG-AGACGCACTC-357F	CTATGCGCCTTGCCAGCCCGCTCAG-TCTCTATGCG-R907
Total RNA	CGTATCGCCTCCCTCGCGCCATCAG-ACGCTCGACA-357F	CTATGCGCCTTGCCAGCCCGCTCAG-TAGTATCAGC-R907
Heavy RNA	CGTATCGCCTCCCTCGCGCCATCAG-ACGCGTGCGT-357F	CTATGCGCCTTGCCAGCCCGCTCAG-CTCGCGTGTC-R907
Table S1. Roche 454 pyrosequencing primers and tags used for amplifying the V3-5 16S rRNA gene.

## Sheet: Table S2
Taxonomy	TDNA	HDNA	TRNA	HRNA
Bacteria;"Acidobacteria";Acidobacteria_Gp1;Acidobacteria_Gp1_order_incertae_sedis;Acidobacteria_Gp1_family_incertae_sedis;Gp1;	353	335	130	78
Bacteria;"Acidobacteria";Acidobacteria_Gp1;Acidobacteria_Gp1_order_incertae_sedis;Acidobacteria_Gp1_family_incertae_sedis;Gp1;	273	303	132	127
Bacteria;"Acidobacteria";Acidobacteria_Gp1;Acidobacteria_Gp1_order_incertae_sedis;Acidobacteria_Gp1_family_incertae_sedis;Gp1;	205	159	60	33
Bacteria;"Proteobacteria";Alphaproteobacteria;Rhodospirillales;Acetobacteraceae;unclassified;	82	51	171	145
Bacteria;"Bacteroidetes";"Sphingobacteria";"Sphingobacteriales";unclassified;unclassified;	247	119	50	29
Bacteria;"Proteobacteria";Alphaproteobacteria;Rhizobiales;unclassified;unclassified;	210	184	20	16
Bacteria;"Proteobacteria";unclassified;unclassified;unclassified;unclassified;	1	7	203	212
Bacteria;"Proteobacteria";Alphaproteobacteria;Sphingomonadales;Sphingomonadaceae;unclassified;	108	77	93	77
Bacteria;"Proteobacteria";Alphaproteobacteria;Rhizobiales;Bradyrhizobiaceae;Bradyrhizobium;	160	91	60	29
Bacteria;"Proteobacteria";Betaproteobacteria;unclassified;unclassified;unclassified;	118	125	30	25
Bacteria;"Acidobacteria";Acidobacteria_Gp1;Acidobacteria_Gp1_order_incertae_sedis;Acidobacteria_Gp1_family_incertae_sedis;Gp1;	26	5	135	105
Bacteria;"Actinobacteria";Actinobacteria;Actinomycetales;Thermomonosporaceae;unclassified;	32	27	51	153
Bacteria;"Proteobacteria";Betaproteobacteria;Burkholderiales;unclassified;unclassified;	17	34	88	102
Bacteria;"Gemmatimonadetes";Gemmatimonadetes;Gemmatimonadales;Gemmatimonadaceae;Gemmatimonas;	74	126	3	12
Bacteria;"Acidobacteria";Acidobacteria_Gp1;Acidobacteria_Gp1_order_incertae_sedis;Acidobacteria_Gp1_family_incertae_sedis;Gp1;	67	59	39	40
Bacteria;"Acidobacteria";Acidobacteria_Gp1;Acidobacteria_Gp1_order_incertae_sedis;Acidobacteria_Gp1_family_incertae_sedis;Gp1;	53	68	61	20
Bacteria;"Acidobacteria";Acidobacteria_Gp3;Acidobacteria_Gp3_order_incertae_sedis;Acidobacteria_Gp3_family_incertae_sedis;Gp3;	44	49	38	59
Bacteria;"Acidobacteria";Acidobacteria_Gp1;Acidobacteria_Gp1_order_incertae_sedis;Acidobacteria_Gp1_family_incertae_sedis;Gp1;	33	17	63	65
Bacteria;"Proteobacteria";Alphaproteobacteria;Sphingomonadales;Sphingomonadaceae;Sphingomonas;	55	36	41	45
Bacteria;unclassified;unclassified;unclassified;unclassified;unclassified;	40	98	15	13
Bacteria;"Actinobacteria";Actinobacteria;unclassified;unclassified;unclassified;	54	36	21	19
Bacteria;"Proteobacteria";Alphaproteobacteria;Rhizobiales;unclassified;unclassified;	61	16	34	14
Bacteria;"Proteobacteria";Deltaproteobacteria;Myxococcales;unclassified;unclassified;	0	9	69	46
Bacteria;"Acidobacteria";Acidobacteria_Gp6;Acidobacteria_Gp6_order_incertae_sedis;Acidobacteria_Gp6_family_incertae_sedis;Gp6;	45	47	18	14
Bacteria;"Proteobacteria";Alphaproteobacteria;Rhizobiales;unclassified;unclassified;	60	41	6	8
Bacteria;"Actinobacteria";Actinobacteria;Actinomycetales;Nocardioidaceae;unclassified;	8	7	28	71
Table S2. The top 10 most abundant OTUs in each sample as highlighted in red (top 1-5) and yellow (top 6-10).
